# Supplementary material for: Assessing upper motor neuron dysfunction in ALS: from TMS-EEG and EMG neurophysiology to a combined tFUS-TMS translational framework
Source: Front Neurol. 2026 Jun 11;17:1798525. doi: 10.3389/fneur.2026.1798525 (PMC13293938; doi:10.3389/fneur.2026.1798525)
Supplement: Supplementary file 1 [file Table_1.xlsx]

## Sheet: Sheet1
Paper_Title	Author name	year	study design	Paper_Focus	Group	Participant_Type	participant(N) (total)	participant(N) (female)	Age mean	Age SD	ALS_Duration_Mean	ALS_Duration_SD	FRS_R_Mean	FRS_R_SD	UMN_Mean	UMN_SD	motor threshold (percentage of max output ) == mso	intensity for MEP percentage of RMT (%)	CMCT	CSP	ICF	MEP	RMT	SICI	LICI	SICF
The cortical silent period and amyotrophic lateral sclerosis	Prout, A.J. and Eisen, A.A.	1993	Case series	Diagnosis	ALS	ALS	19.0	7.0	62.7	10.1										72.1 ± 28.6			57.3 ± 5.3
The cortical silent period and amyotrophic lateral sclerosis	Prout, A.J. and Eisen, A.A.	1993	Case series	Diagnosis	Non-ALS	Control	25.0	15.0	49.3	15.0										86 ± 45.4			55.4 ± 5.7
Transcranial magnetic stimulation as a diagnostic and prognostic test in amyotrophic lateral sclerosis	Claus, D et al	1995	longitudinal (cohort)	Prognosis	ALS	ALS_and_pbp(13)_CMCT_to_ADM_first_time; ALS_and_pbp(13)_CMCT_to_ADM_second_time; ALS_and_pbp(63)_CMCT_to_ADM; ALS_and_pbp(8)_CMCT_to_ADM_first_time; ALS_and_pbp(8)_CMCT_to_ADM_second_time; ALS_and_pbp(13)_CMCT_to_TA_first_time; ALS_and_pbp(13)_CMCT_to_TA_second_time; ALS_and_pbp(63)_CMCT_to_TA; ALS_and_pbp(8)_CMCT_to_TA_first_time; ALS_and_pbp(8)_CMCT_to_TA_second_time	13.0; 63.0; 8.0	20.0	59.0	12.0	15.6	9.6							ALS_and_pbp(13)_CMCT_to_ADM_first_time: 7.9 ± 3.1; ALS_and_pbp(13)_CMCT_to_ADM_second_time: 8.5 ± 3.9; ALS_and_pbp(63)_CMCT_to_ADM: 7.6 ± 3.3; ALS_and_pbp(8)_CMCT_to_ADM_first_time: 8 ± 2.9; ALS_and_pbp(8)_CMCT_to_ADM_second_time: 7.6 ± 2.8; ALS_and_pbp(13)_CMCT_to_TA_first_time: 14 ± 2.3; ALS_and_pbp(13)_CMCT_to_TA_second_time: 14.3 ± 2.7; ALS_and_pbp(63)_CMCT_to_TA: 14.9 ± 3.5; ALS_and_pbp(8)_C…
Comparison of corticomotoneuronal EPSPs and Macro-MUPs in amyotrophic lateral sclerosis	Nakajima, M et al	1997	cross sectional	Diagnosis	ALS	ALS	29.0	15.0	60.4	14.8	13.7	13.6											55.7 ± 11.9
Comparison of corticomotoneuronal EPSPs and Macro-MUPs in amyotrophic lateral sclerosis	Nakajima, M et al	1997	cross sectional	Diagnosis	Non-ALS	control	8.0	4.0	60.4	14.8													52.5 ± 8.9
Impaired motor cortex inhibition in patients with amyotrophic lateral sclerosis: Evidence from paired transcranial magnetic stimulation	Ziemann, U. et al	1997	case-control	Diagnosis	ALS	ALS	14.0	3.0	63.8	9.1	16.6	7.3								141.4 ± 36.5	130.6 ± 25.5	1.9 ± 1.4	50 ± 9.1
Impaired motor cortex inhibition in patients with amyotrophic lateral sclerosis: Evidence from paired transcranial magnetic stimulation	Ziemann, U. et al	1997	case-control	Diagnosis	Non-ALS	healthy_control	13.0	8.0	59.5	11.2										146.3 ± 25	127.6 ± 25.4	5.7 ± 1.3	46.6 ± 5.7
Responses to transcranial magnetic stimulation (TMS) in the masseter muscles of patients with amyotrophic lateral sclerosis (ALS)	Abbruzzese, G et al	1998	cross sectional	Diagnosis	ALS	ALS_Cmep; ALS_Rmep	30.0	14.0	62.6	11.3	11.9	9.0						125				ALS_Cmep: 0.46 ± 0.26; ALS_Rmep: 0.90 ± 0.43	ALS_Cmep: 66.4 ± 16.9; ALS_Rmep: 30.7 ± 10.1
Responses to transcranial magnetic stimulation (TMS) in the masseter muscles of patients with amyotrophic lateral sclerosis (ALS)	Abbruzzese, G et al	1998	cross sectional	Diagnosis	Non-ALS	cervical_spondylotic_myelopathy_Cmep; cervical_spondylotic_myelopathy_Rmep; healthy_control_Cmep; healthy_control_Rmep	10.0; 22.0	4.0; 12.0	69.0; 59.7	4.0; 10.9								125				cervical_spondylotic_myelopathy_Cmep: 0.67 ± 0.33; cervical_spondylotic_myelopathy_Rmep: 0.99 ± 0.46; healthy_control_Cmep: 0.60 ± 0.40; healthy_control_Rmep: 0.95 ± 0.37	cervical_spondylotic_myelopathy_Cmep: 52.8 ± 9.3; cervical_spondylotic_myelopathy_Rmep: 31.5 ± 8.5; healthy_control_Cmep: 52.1 ± 13; healthy_control_Rmep: 34.6 ± 10.5
Peripheral and central motor conduction in amyotrophic lateral sclerosis.	Mills KR	1998	Cross-sectional	Diagnosis	ALS	ALS-I; ALS-II; ALS-III; ALS-IV	65.0	25.0		13.2	11.9	23.5							ALS-I: 5.8 ± 1.27; ALS-II: 6.4 ± 1.64; ALS-III: 6.7 ± 3; ALS-IV: 6.5 ± 2.24
Peripheral and central motor conduction in amyotrophic lateral sclerosis.	Mills KR	1998	Cross-sectional	Diagnosis	Non-ALS	healthy	53.0			15.2									5.75 ± 1.25
Responses of masseter muscles to transcranial magnetic stimulation in patients with amyotrophic lateral sclerosis	Trompetto, C. and Caponnetto, C. and Buccolieri, A. and Marchese, R. and Abbruzzese, G.	1998	Case series	Diagnosis	ALS	ALS	8.0		59.9	11.9	9.6	2.5						90					50.6 ± 11.8
Responses of masseter muscles to transcranial magnetic stimulation in patients with amyotrophic lateral sclerosis	Trompetto, C. and Caponnetto, C. and Buccolieri, A. and Marchese, R. and Abbruzzese, G.	1998	Case series	Diagnosis	Non-ALS	CSM patient; Healthy Control	8.0; 9.0		59.9; 53.4	11.9; 8.0	9.6	2.5						90					CSM patient: 48.6 ± 10.5; Healthy Control: 49 ± 4.8
Diffusion tensor MRI assesses corticospinal tract damage in ALS	Ellis, C.M et al	1999	cross sectional	Diagnosis	ALS	ALS_limb_onset; ALS_bulbar_onset	11.0		54.5; 49.6	10.7; 11.7		387.6; 265.2							ALS_limb_onset: 8 ± 1.1; ALS_bulbar_onset: 9.8 ± 2.8	ALS_limb_onset: 77.7 ± 21.3; ALS_bulbar_onset: 55.9 ± 21.5			ALS_limb_onset: 60.8 ± 9.4; ALS_bulbar_onset: 65.5 ± 6.9
Diffusion tensor MRI assesses corticospinal tract damage in ALS	Ellis, C.M et al	1999	cross sectional	Diagnosis	Non-ALS	healthy_control	20.0		46.0	12.6									7.7 ± 1.2	69.2 ± 20.2			55.9 ± 8
Cortical silent period in patients with amyotrophic lateral sclerosis	Siciliano, G et al	1999	case_series	Diagnosis	ALS	ALS_15percentage_ECD_muscle; ALS_25percentage_ECD_muscle; ALS_50percentage_ECD_muscle; ALS_15percentage_FSD_muscle; ALS_25percentage_FSD_muscle; ALS_50percentage_FSD_muscle	10.0	3.0	65.3	9.8	5.5	3.4						15; 25; 50		ALS_15percentage_ECD_muscle: 142 ± 40.4; ALS_25percentage_ECD_muscle: 154.4 ± 48.4; ALS_50percentage_ECD_muscle: 162.6 ± 56.9; ALS_15percentage_FSD_muscle: 146.5 ± 48.1; ALS_25percentage_FSD_muscle: 157.1 ± 41.5; ALS_50percentage_FSD_muscle: 168.4 ± 49.8			ALS_15percentage_ECD_muscle: 38 ± 7.58; ALS_25percentage_ECD_muscle: 38 ± 7.58; ALS_50percentage_ECD_muscle: 38 ± 7.58; ALS_15percentage_FSD_muscle: 38 ± 7.58; ALS_25percentage_FSD_muscle: 38 ± 7.58; ALS_50percentage_FSD_muscle: 38 ± 7.58
Cortical silent period in patients with amyotrophic lateral sclerosis	Siciliano, G et al	1999	case_series	Diagnosis	Non-ALS	healthycontrol_15percentage_ECD_muscle; healthycontrol_25percentage_ECD_muscle; healthycontrol_50percentage_ECD_muscle; healthycontrol_15percentage_FSD_muscle; healthycontrol_25percentage_FSD_muscle; healthycontrol_50percentage_FSD_muscle	15.0		59.6	4.5								15; 25; 50		healthycontrol_15percentage_ECD_muscle: 169.3 ± 51; healthycontrol_25percentage_ECD_muscle: 199.5 ± 41; healthycontrol_50percentage_ECD_muscle: 237.1 ± 49.1; healthycontrol_15percentage_FSD_muscle: 199.3 ± 19.2; healthycontrol_25percentage_FSD_muscle: 227.1 ± 12.9; healthycontrol_50percentage_FSD_muscle: 250.4 ± 45.1			healthycontrol_15percentage_ECD_muscle: 43.8 ± 8.39; healthycontrol_25percentage_ECD_muscle: 43.8 ± 8.39; healthycontrol_50percentage_ECD_muscle: 43.8 ± 8.39; healthycontrol_15percentage_FSD_muscle: 43.8 ± 8.39; healthycontrol_25percentage_FSD_muscle: 43.8 ± 8.39; healthycontrol_50percentage_FSD_muscle: 43.8 ± 8.39
Riluzole does not have an acute effect on motor thresholds and the intracortical excitability in amyotrophic lateral sclerosis	Sommer, M.	1999	Case Control	Treatment	ALS	ALS	8.0		59.9	11.9	9.6	2.5						90					50.6 ± 11.8; 48.6 ± 10.5
Riluzole does not have an acute effect on motor thresholds and the intracortical excitability in amyotrophic lateral sclerosis	Sommer, M.	1999	Case Control	Treatment	Non-ALS	Controls	9.0		53.4	8.0								90					49 ± 4.8
Pharmacologic reversal of cortical hyperexcitability in patients with ALS.	Caramia MD et al	2000	interventional	Treatment	ALS	ALS_ gabapentin; ALS_diazepam; ALS_riluzole; ALS _drug_free	10.0; 16.0; 6.0	4.0; 3.0	56.2; 55.1; 53.2	6.4; 6.4; 6.4	14.3	3.5										ALS_ gabapentin: 0.45 ± 0.11; ALS_diazepam: 0.39 ± 0.12; ALS_riluzole: 0.23 ± 0.09; ALS _drug_free: 0.23 ± 0.10		ALS_ gabapentin: 73.5 ± 23.8; ALS_diazepam: 88.7 ± 21.8; ALS _drug_free: 131.5 ± 33.6
Pharmacologic reversal of cortical hyperexcitability in patients with ALS.	Caramia MD et al	2000	interventional	Treatment	Non-ALS	Control subjects	12.0	5.0		5.8												0.4902 ± 0.069		129.1 ± 32.4
Quantification of upper motor neuron loss in amyotrophic lateral sclerosis	Rösler, K.M. and Truffert, A. and Hess, C.W. and Magistris, M.R.	2000	Case series	Diagnosis	ALS	ALS	48.0	18.0	60.0	14.5	15.0	19.5							6.4 ± 3.13
Quantification of upper motor neuron loss in amyotrophic lateral sclerosis	Röslerr, K.M. and Truffert, A. and Hess, C.W. and Magistris, M.R.	2000	Case series	Diagnosis	Non-ALS	Healthy	39.0												5.8 ± 0.88
The split hand in ALS has a cortical basis.	Weber M	2000	case control	Diagnosis	ALS	ALS_thenar; ALS_hypothenar	18.0	5.0	59.8	8.6	28.1	25.8										ALS_thenar: 2.63 ± 1.83; ALS_hypothenar: 3.26 ± 2.95
The split hand in ALS has a cortical basis.	Weber M	2000	case control	Diagnosis	Non-ALS	healthy_thenar; healthy_hypothenar	11.0	6.0	41.7	15.1												healthy_thenar: 7.19 ± 2.35; healthy_hypothenar: 5.84 ± 1.93
Transcranial magnetic stimulation of motor pathways directed to muscles supplied by cranial nerves in amyotrophic lateral sclerosis.	Desiato MT et al	2002	case-control	Diagnosis	ALS	ALS	25.0	19.0	63.2	11.3	27.1	25.2								13.2 ± 0.5; 22.3 ± 14; 17.3 ± 13
Transcranial magnetic stimulation of motor pathways directed to muscles supplied by cranial nerves in amyotrophic lateral sclerosis.	Desiato MT et al	2002	case-control	Diagnosis	Non-ALS	control	25.0	6.0	60.4	12.0										21.6 ± 7.3; 30.9 ± 11; 32.1 ± 12.1
Different patterns of I-waves summation in ALS patients according to the central conduction time	Quartarone, A. and Battaglia, F. and Majorana, G. and Rizzo, V. and Bagnato, S. and Messina, C. and Girlanda, P.	2002	Clinical trial	Diagnosis	ALS	ALS (Abnormal CMCT); ALS (Normal CMCT)	25.0	11.0	56.3	12.0								130				ALS (Abnormal CMCT): 52.9 ± 21; ALS (Normal CMCT): 52.9 ± 21
Different mechanisms contribute to motor cortex hyperexcitability in amyotrophic lateral sclerosis.	Zanette G	2002	Cross-sectional	Diagnosis	ALS	ALS-100; ALS-110; ALS-120; ALS-130; ALS-140; ALS-150; ALS-200	35.0	17.0	60.5	9.7	9.2	6.1						100; 110; 120; 130; 140; 150; 200		ALS-100: 90.5 ± 37.2; ALS-110: 93.5 ± 43.1; ALS-120: 120.6 ± 27.1; ALS-130: 130.3 ± 27.2; ALS-140: 150.2 ± 53.1; ALS-150: 150.7 ± 67.5	ALS-100: 145.9 ± 90.5	ALS-100: 0.9 ± 0.5; ALS-110: 6.8 ± 10.3; ALS-120: 12.1 ± 14.9; ALS-130: 16.5 ± 203; ALS-140: 22.8 ± 19.9; ALS-150: 29.7 ± 23.9; ALS-200: 38.3 ± 24.5	ALS-100: 45.9 ± 11.1; ALS-110: 45.9 ± 11.1; ALS-120: 45.9 ± 11.1; ALS-130: 45.9 ± 11.1; ALS-140: 45.9 ± 11.1; ALS-150: 45.9 ± 11.1; ALS-200: 45.9 ± 11.1		Reduced or absent (qualitative; ISI 50-200 ms)
Different mechanisms contribute to motor cortex hyperexcitability in amyotrophic lateral sclerosis.	Zanette G	2002	Cross-sectional	Diagnosis	Non-ALS	healthy-100; healthy-110; healthy-120; healthy-130; healthy-140; healthy-150; healthy-200	20.0	11.0	59.3	10.5								100; 110; 120; 130; 140; 150; 200		healthy-100: 77.1 ± 22.3; healthy-110: 110.1 ± 21; healthy-120: 140.9 ± 28.8; healthy-130: 15.7 ± 25.9; healthy-140: 166.1 ± 25.1; healthy-150: 182.8 ± 30.4	healthy-100: 137.9 ± 58.8	healthy-100: 0.4 ± 0.2; healthy-110: 2.7 ± 1.4; healthy-120: 5.9 ± 2.8; healthy-130: 6.8 ± 3.6; healthy-140: 8.9 ± 3.9; healthy-150: 10.3 ± 5.7; healthy-200: 20.5 ± 9	healthy-100: 49.1 ± 8.7; healthy-110: 49.1 ± 8.7; healthy-120: 49.1 ± 8.7; healthy-130: 49.1 ± 8.7; healthy-140: 49.1 ± 8.7; healthy-150: 49.1 ± 8.7; healthy-200: 49.1 ± 8.7		Normal (qualitative)
The corticomotor threshold is not dependent on disease duration in amyotrophic lateral sclerosis (ALS)	de Carvalho, M. and Evangelista, T. and Sales-LuÃ­s, M.L.	2002	Cross sectional	Diagnosis	ALS	ALS (Long disease duration); ALS (short disease duration)	14.0; 11.0	6.0; 4.0	57.0; 56.0	6.2; 7.8	35.0; 4.7	8.8; 0.9					5	110	ALS (Long disease duration): 6.1 ± 0.9; ALS (short disease duration): 6.9 ± 1				ALS (Long disease duration): 61.4 ± 18; ALS (short disease duration): 63.4 ± 18.3
The corticomotor threshold is not dependent on disease duration in amyotrophic lateral sclerosis (ALS)	de Carvalho, M. and Evangelista, T. and Sales-LuÃ­s, M.L.	2002	Cross sectional	Diagnosis	Non-ALS	Healthy Control	30.0	14.0	62.0								5	110	6 ± 1				54.7 ± 6.6
The natural history of central motor abnormalities in ALS	Mills, KR	2003	Longitudinal	Prognosis	ALS	Mixed (bulbar/upper limb/lower limb onset)	17; 28; 31	49	62.9	12.6							Measured (longitudinal)		Longitudinal	Short early → increases			No significant change
The natural history of central motor abnormalities in ALS	Mills, KR	2003	Longitudinal	Prognosis	Non-ALS	Healthy controls	55										44.2 (normal)		5.8 ms (normal)	77.3 ms (normal)			Normal
Motor responses evoked by transcranial magnetic stimulation and peripheral nerve stimulation in the ulnar innervation in amyotrophic lateral sclerosis: the effect of upper and lower motor neuron lesion.	de Carvalho M	2003	case control	Diagnosis	ALS	ALS	81.0	40.0	58.0	9.9	20.2	23.5						110	6.64 ± 2.03			16.26 ± 14.97	55.07 ± 10.66
Motor responses evoked by transcranial magnetic stimulation and peripheral nerve stimulation in the ulnar innervation in amyotrophic lateral sclerosis: the effect of upper and lower motor neuron lesion.	de Carvalho M	2003	case control	Diagnosis	Non-ALS	LMN; healthy	11.0; 30.0	4.0; 16.0	59.0; 62.0	9.5								110	LMN: 6.1 ± 1.3; healthy: 6 ± 1			LMN: 23.1 ± 15.6; healthy: 12.3 ± 3.2	LMN: 54.3 ± 10.9; healthy: 54.5 ± 6.3
Transcranial magnetic stimulation in lower motor neuron diseases	Attarian, S. et al	2004	case series	Diagnosis	ALS	ALS	7.0	0.0			10.6	6.6							7.5 ± 0.6	94.5 ± 84.1		37.3 ± 22.2	60.4 ± 26.7
Transcranial magnetic stimulation in lower motor neuron diseases	Attarian, S. et al	2004	case series	Diagnosis	Non-ALS	Pure Motor Neuropathy; healthy controls age-matched	14.0; 15.0	5.0			12.4	10.9							Pure Motor Neuropathy: 8.3 ± 1.8; healthy controls age-matched: 6.8 ± 1.2	Pure Motor Neuropathy: 177 ± 38.2; healthy controls age-matched: 167.2 ± 47.1		Pure Motor Neuropathy: 47.8 ± 18.3; healthy controls age-matched: 46.8 ± 10.1	Pure Motor Neuropathy: 51.8 ± 11; healthy controls age-matched: 48.4 ± 8.4
Optimising the detection of upper motor neuron function dysfunction in amyotrophic lateral sclerosis - A transcranial magnetic stimulation study	Osei-Lah, A.D. and Mills, K.R.	2004	Cross-sectional	Diagnosis	ALS	ALS	25.0	12.0	61.4	11.2	19.4	11.0							7.7 ± 2.9; 16.1 ± 4.8			24.3 ± 3.2; 47.4 ± 7.6; 14.8 ± 2.2; 24.2 ± 3.5
Optimising the detection of upper motor neuron function dysfunction in amyotrophic lateral sclerosis - A transcranial magnetic stimulation study	Osei-Lah, A.D. and Mills, K.R.	2004	Cross-sectional	Diagnosis	Non-ALS	healthy	20.0	10.0	34.8	7.5									5.5 ± 0.7; 12.5 ± 2.2			19.7 ± 1.2; 39.1 ± 2.5; 11.4 ± 1.2; 21 ± 1.9
A novel central motor conduction abnormality in D90A-homozygous patients with amyotrophic lateral sclerosis	Osei-Lah, A.D.et,al.	2004	Cross-sectional	Diagnosis	ALS	ALS	10.0	8.0	50.5	10.7	66.7	61.1					70.1		21.4 ± 6.3
Triple stimulation technique in amyotrophic lateral sclerosis	Wang, Y. et.al	2004	case series	Diagnosis	ALS	ALS	19.0	6.0	59.6	9.6	28.8	14.4	33.3				79.7	0	5.4 ± 3
Triple stimulation technique in amyotrophic lateral sclerosis	Wang, Y. et.al	2004	case series	Diagnosis	Non-ALS	healthy	7.0										79.7	0	3.68 ± 0.92
Changes in motor cortex excitability during muscle fatigue in amyotrophic lateral sclerosis	Nardone, R et al	2005	case-control	Diagnosis	ALS	ALS_sporadic_GroupA; ALS_sporadic_GroupB	8.0; 7.0		50.0; 59.0	6.5; 6.8									ALS_sporadic_GroupA: 7.2 ± 1.4; ALS_sporadic_GroupB: 7.3 ± 2	ALS_sporadic_GroupA: 154 ± 34; ALS_sporadic_GroupB: 148 ± 30			ALS_sporadic_GroupA: 51 ± 8; ALS_sporadic_GroupB: 55 ± 10
Changes in motor cortex excitability during muscle fatigue in amyotrophic lateral sclerosis	Nardone, R et al	2005	case-control	Diagnosis	Non-ALS	healthy_control	15.0												6.6 ± 1.7	180 ± 27			47 ± 12
Abnormal cortical excitability in sporadic but not homozygous D90A SOD1 ALS	Turner, M.R	2005	cross sectional	Diagnosis	ALS	ALS	28.0	7.0	58.0	9.0	29.0	18.0	37	5	8	6			8 ± 1
Abnormal cortical excitability in sporadic but not homozygous D90A SOD1 ALS	Turner, M.R	2005	cross sectional	Diagnosis	Non-ALS	homD90A; healthy	11.0; 24.0	8.0; 11.0	52.0; 41.0	12.0; 13.0	65.0	57.0	34	8	9	3			homD90A: 9 ± 2; healthy: 7 ± 1
Covariation of corticospinal efficiency and silent period in motoneuron diseases	Attarian, S et al	2006	case-series	Diagnosis	ALS	ALS_session1; ALS_session2; ALS_session3	8.0		57.2	13.0	25.0	12.0					60			ALS_session1: 25.7 ± 24.6; ALS_session2: 19.1 ± 17.8; ALS_session3: 20.6 ± 16.7			ALS_session1: 57.5 ± 28; ALS_session2: 57.5 ± 27; ALS_session3: 55.8 ± 23
Covariation of corticospinal efficiency and silent period in motoneuron diseases	Attarian, S et al	2006	case-series	Diagnosis	Non-ALS	Healthy_session1; Healthy_session3; KD_session1; KD_session3; Healthy_session2	10.0; 3.0		53.0	11.4	74.0	51.0					60			Healthy_session1: 33.9 ± 21.4; Healthy_session3: 30.6 ± 21.1; KD_session1: 32.2 ± 14.5; KD_session3: 31.3 ± 30.1			Healthy_session1: 47.4 ± 6.1; Healthy_session3: 47.7 ± 8.1; KD_session1: 43.6 ± 4.9; KD_session3: 41.2 ± 12.3
The cortico-diaphragmatic pathway involvement in amyotrophic lateral sclerosis: Neurophysiological, respiratory and clinical considerations	Miscio, G etal	2006	Cross-sectional	Diagnosis	ALS	ALS	14.0	1.0	51.9	10.1	28.7	10.1							10.8 ± 4.8
The cortico-diaphragmatic pathway involvement in amyotrophic lateral sclerosis: Neurophysiological, respiratory and clinical considerations	Miscio, G etal	2006	Cross-sectional	Diagnosis	Non-ALS	healthy	15.0	6.0	45.7	11.2									6 ± 1.4
Novel threshold tracking techniques suggest that cortical hyperexcitability is an early feature of motor neuron disease	Steve Vucic , Matthew C Kiernan	2006	Case series	Diagnosis	Non-ALS	MND; Control	23.0; 34.0	8.0; 18.0	60.7; 43.1	6.8; 12.5	22.3	21.6	39.6	4.32	6.4	5.75		70	MND: 5.6 ± 2.88; Control: 5.1 ± 1.17			MND: 1.8 ± 1.44; Control: 2.3 ± 1.17	MND: 56.5 ± 9.11; Control: 60.7 ± 8.75
Transcallosal inhibition in amyotrophic lateral sclerosis	Wittstock, M, et al	2006	case series	Diagnosis	ALS	ALS_difinite_ Right FDI; ALS_difinite_ left FDI; ALS__probable_ Right FDI; ALS__probable_ left FDI	3.0; 12.0	0.0; 3.0	68.6; 63.5	7.8; 9.5	11.7	11.6	34.5	5.2				150	ALS_difinite_ Right FDI: 8.1 ± 1.2; ALS_difinite_ left FDI: 5.7 ± 0.1; ALS__probable_ Right FDI: 7.9 ± 3.4; ALS__probable_ left FDI: 8.7 ± 3.4	ALS_difinite_ Right FDI: 181.3 ± 16.7; ALS_difinite_ left FDI: 189.3 ± 36.5; ALS__probable_ Right FDI: 136 ± 47; ALS__probable_ left FDI: 147 ± 47		ALS_difinite_ Right FDI: 3.3 ± 2.2; ALS_difinite_ left FDI: 3.5 ± 2.6; ALS__probable_ Right FDI: 3.3 ± 2.2; ALS__probable_ left FDI: 3.5 ± 2.6	ALS_difinite_ Right FDI: 59 ± 27; ALS_difinite_ left FDI: 61 ± 33.95; ALS__probable_ Right FDI: 47.58 ± 23.26; ALS__probable_ left FDI: 48.25 ± 18.44
Transcallosal inhibition in amyotrophic lateral sclerosis	Wittstock, M, et al	2006	case series	Diagnosis	Non-ALS	Control_Group_healthy_ Right FDI; Control_Group_healthy_ left FDI; Control_pure_LMN__ Right FDI; Control_pure_LMN__ left FDI	12.0; 4.0		64.9; 66.0	12.5; 10.6								150	Control_Group_healthy_ Right FDI: 6.9 ± 0.8; Control_Group_healthy_ left FDI: 6.9 ± 0.9; Control_pure_LMN__ Right FDI: 6.2 ± 0.6; Control_pure_LMN__ left FDI: 5.8 ± 0.5	Control_Group_healthy_ Right FDI: 188.3 ± 25; Control_Group_healthy_ left FDI: 191.3 ± 22; Control_pure_LMN__ Right FDI: 184.3 ± 35.3; Control_pure_LMN__ left FDI: 183.5 ± 18.1		Control_Group_healthy_ Right FDI: 3.3 ± 2.6; Control_Group_healthy_ left FDI: 3.5 ± 2.6; Control_pure_LMN__ Right FDI: 6.8 ± 1.2; Control_pure_LMN__ left FDI: 8 ± 1.5	Control_Group_healthy_ Right FDI: 44.25 ± 10.65; Control_Group_healthy_ left FDI: 41.41 ± 7.25; Control_pure_LMN__ Right FDI: 38.5 ± 9.4; Control_pure_LMN__ left FDI: 38.7 ± 6.3
Progression of cortical and spinal dysfunctions over time in amyotrophic lateral sclerosis	Attarian, S. and Vedel, J.-P. and Pouget, J. and Schmied, A.	2007	Cross-sectional	Prognosis	ALS	ALS	10.0				50.3	67.4					46; 47					0.25 ± 0.1; 0.28 ± 0.14; 0.21 ± 0.08	61.06 ± 16.76
Progression of cortical and spinal dysfunctions over time in amyotrophic lateral sclerosis	Attarian, S. and Vedel, J.-P. and Pouget, J. and Schmied, A.	2007	Cross-sectional	Prognosis	Non-ALS	healthy	15.0										46; 47					0.26 ± 0.16
Impaired interhemispheric inhibition in amyotrophic lateral sclerosis	Karandreas, N. et al	2007	case-control	Diagnosis	ALS	ALS_sporadic	25.0	7.0	61.0	11.2	21.0	17.2						50		99.6 ± 57.9			66 ± 23.5
Impaired interhemispheric inhibition in amyotrophic lateral sclerosis	Karandreas, N. et al	2007	case-control	Diagnosis	Non-ALS	control_inpatient	18.0	8.0	54.5	12.0								50		108.8 ± 46.8			56.8 ± 19.8
Quantitative objective markers for upper and lower motor neuron dysfunction in ALS	Mitsumoto, H et al	2007	cohort	Diagnosis	ALS	ALS_combination_of_UMN_and_LMN_signs; fALS	43.0; 6.0	12.0; 6.0	52.6; 61.3	10.9; 17.3	6.2; 5.3	5.0; 6.3	36.4; 37.2	7.8; 6.9			100		ALS_combination_of_UMN_and_LMN_signs: 24 ± 2.19; fALS: 23 ± 2.7
Quantitative objective markers for upper and lower motor neuron dysfunction in ALS	Mitsumoto, H et al	2007	cohort	Diagnosis	Non-ALS	normal_human_database_ADM_muscle; normal_human_database_AT_muscle	29.0	19.0	55.8	9.0							100		normal_human_database_ADM_muscle: 7.8 ± 1.5; normal_human_database_AT_muscle: 13.5 ± 0.77
Measuring the cortical silent period can increase diagnostic confidence for amyotrophic lateral sclerosis	Schelhaas, H.J, et al	2007	cohort	Diagnosis	ALS	ALS_probable_difinite_mimic_female; ALS_probable_difinite_mimic_male	37.0	15.0	64.3	10.2										ALS_probable_difinite_mimic_female: 125.357 ± 57.463; ALS_probable_difinite_mimic_male: 187.174 ± 47.94
Measuring the cortical silent period can increase diagnostic confidence for amyotrophic lateral sclerosis	Schelhaas, H.J, et al	2007	cohort	Diagnosis	Non-ALS	Healthy control_female; Healthy control_male	25.0	15.0	57.7	14.7										Healthy control_female: 161.9 ± 72.825; Healthy control_female: 161.9 ± 72.81; Healthy control_male: 223 ± 67.04
Abnormalities in cortical and peripheral excitability in flail arm variant amyotrophic lateral sclerosis	Vucic, S, et al	2007	case-series	Diagnosis	ALS	ALS	26.0	7.0	58.3	9.2	15.8	11.7							5.1 ± 2.55				56.6 ± 9.18	4.1 ± 5.61
Abnormalities in cortical and peripheral excitability in flail arm variant amyotrophic lateral sclerosis	Vucic, S, et al	2007	case-series	Diagnosis	Non-ALS	fail arm; normal control	11.0; 39.0	1.0	60.3	9.9	62.5	51.7	36.1	8.95	2.2	2.98			fail arm: 5.9 ± 1.33; normal control: 5.1 ± 1.87				fail arm: 53.4 ± 9.29; normal control: 60.7 ± 9.36	fail arm: 0.8 ± 1.99; normal control: 8.5 ± 6.87
Size variance of motor evoked potential at initiation of voluntary contraction in palsy of conversion disorder	Morita, H et al	2008	cross sectional	Diagnosis	ALS	ALS_rest_MEP	9.0		66.0	13.0							80					0.8288 ± 0.4235
Size variance of motor evoked potential at initiation of voluntary contraction in palsy of conversion disorder	Morita, H et al	2008	cross sectional	Diagnosis	Non-ALS	CD_rest_MEP; healthy_control_rest_MEP	10.0; 8.0		29.9; 28.8	9.0; 8.0							80					CD_rest_MEP: 0.60 ± 0.29; healthy_control_rest_MEP: 0.98 ± 0.10
Cortical hyperexcitability may precede the onset of familial amyotrophic lateral sclerosis.	Vucic S	2008	case-series	Diagnosis	ALS	familial ALS; sporadic ALS; asymptomatic SOD-1 mutation carriers; control	7.0; 50.0; 17.0; 55.0	3.0; 18.0; 10.0; 27.0	47.0; 58.0; 40.0	11.2; 13.0; 9.2; 15.0	11.9; 21.6	3.9; 3.4		42.4; 38.2; 48	1.6; 0.9; 0				familial ALS: 5 ± 0.5; sporadic ALS: 5.1 ± 0.3; asymptomatic SOD-1 mutation carriers: 5.2 ± 0.4; control: 5.1 ± 0.2	familial ALS: 199.6 ± 6.2; sporadic ALS: 176.7 ± 8.5; asymptomatic SOD-1 mutation carriers: 208.9 ± 4.2; control: 209 ± 4.7	familial ALS: 2.5 ± 0.7; sporadic ALS: 3 ± 1.2; asymptomatic SOD-1 mutation carriers: 0.1 ± 0.5; control: 1 ± 0.3	familial ALS: 42.8 ± 13; sporadic ALS: 37.7 ± 4.5; asymptomatic SOD-1 mutation carriers: 20.6 ± 4.2; control: 26.2 ± 2.4	familial ALS: 59.2 ± 5.1; sporadic ALS: 57.9 ± 1.6; asymptomatic SOD-1 mutation carriers: 59.4 ± 2.2; control: 60.6 ± 1.3	familial ALS: 0.8 ± 1.2; sporadic ALS: 1.2 ± 0.6; asymptomatic SOD-1 mutation carriers: 9.8 ± 1.5
Cortical hyperexcitability may precede the onset of familial amyotrophic lateral sclerosis.	Vucic S	2008	case-series	Diagnosis	Non-ALS	control	55.0	27.0	47.0	15.0														8.5 ± 1.1
Cortical excitability testing distinguishes Kennedy's disease from amyotrophic lateral sclerosis	Vucic, S. and Kiernan, M.C.	2008	Case Control	Diagnosis	ALS	ALS; Flail arm ALS; Fail arm ALS	45.0; 6.0	18.0	58.0; 53.4	11.2; 7.2								150			ALS: -5 ± 1.2; Flail arm ALS: -4.3 ± 2.3		ALS: 53.3 ± 2.8	ALS: 0.7 ± 0.7; Fail arm ALS: 0.8 ± 0.7
Cortical excitability testing distinguishes Kennedy's disease from amyotrophic lateral sclerosis	Vucic, S. and Kiernan, M.C.	2008	Case Control	Diagnosis	Non-ALS	Kenddy's disease; Controls	7.0; 55.0	27.0	56.0; 46.0	8.2; 12.5								150		Kenddy's disease: 207.7 ± 6.1	Controls: -1.7 ± 1.3; Kenddy's disease: -1 ± 0.8		Controls: 60.5 ± 1.5; Kenddy's disease: 53.3 ± 6.4	Controls: 8.4 ± 1.1; Kenddy's disease: 6 ± 1.2
Sensitivity of electrophysiological tests for upper and lower motor neuron dysfunction in als: A six-month longitudinal study	De Carvalho, M. et al	2009	longitudinal (cohort)	Prognosis	ALS	ALS_after_6months; ALS_after_diagnosis	28.0	9.0	59.0	10.0	13.0	4.0	29.04; 35.54	5.15; 1.73						ALS_after_6months: 190.32 ± 50.77; ALS_after_diagnosis: 157 ± 48.56		ALS_after_6months: 145.52 ± 53.24; ALS_after_diagnosis: 135.10 ± 34.72
Transcranial magnetic stimulation in ALS: Utility of central motor conduction tests	Floyd, A.G. and Yu, Q.P. and Piboolnurak, P. and Tang, M.X. and Fang, Y. and Smith, W.A. and Yim, J. and Rowland, L.P. and Mitsumoto, H. and Pullman, S.L.	2009	Cross-sectional	Diagnosis	ALS	fALS; sALS	5.0; 41.0	5.0; 11.0	56.0; 53.0	13.0; 11.0	41.7; 28.4	32.0; 40.2							fALS: 23 ± 6.05; sALS: 24 ± 14.05			fALS: 2.6 ± 1.9; sALS: 2.1 ± 1.9; fALS: 2.5 ± 2.2; sALS: 3 ± 2.6
Transcranial magnetic stimulation in ALS: Utility of central motor conduction tests	Floyd, A.G. and Yu, Q.P. and Piboolnurak, P. and Tang, M.X. and Fang, Y. and Smith, W.A. and Yim, J. and Rowland, L.P. and Mitsumoto, H. and Pullman, S.L.	2009	Cross-sectional	Diagnosis	Non-ALS	PMA; PLS	8.0; 6.0	0.0; 4.0	65.0; 55.0	13.0; 9.0	26.3; 79.9	10.7; 72.4										PMA: 2.4 ± 1.6; PMA: 2.2 ± 2.5; PLS: 6.3 ± 2.2; PLS: 5.2 ± 2.7
Defining the mechanisms that underlie cortical hyperexcitability in amyotrophic lateral sclerosis	Vucic, S. and Cheah, B.C. and Kiernan, M.C.	2009	RCT	Diagnosis	ALS	ALS	15.0	4.0	56.0	9.8	21.7	15.5	41.3					40; 90				44 ± 6.6	53.2 ± 1.6	0.6 ± 2.7; 15.9 ± 1.3
Defining the mechanisms that underlie cortical hyperexcitability in amyotrophic lateral sclerosis	Vucic, S. and Cheah, B.C. and Kiernan, M.C.	2009	RCT	Diagnosis	Non-ALS	healthy	14.0	7.0	44.0	12.2								40; 90				31 ± 3.8	57.2 ± 1.7	12.8 ± 2; 2.2 ± 4.1
Electrophysiological assessment of corticorespiratory pathway function in amyotrophic lateral sclerosis	Shimizu, T. and Komori, T. and Kugio, Y. and Fujimaki, Y. and Oyanagi, K. and Hayashi, H.	2010	RCT?	Diagnosis	ALS	ALS sporadic	29.0	15.0	60.8	12.8	30.0	22.2					100					1.74 ± 2.65; 2.68 ± 2.86; 0.12 ± 0.29; 0.46 ± 0.47; 0.1 ± 0.2; 0.25 ± 0.36	71 ± 2; 90 ± 14; 91 ± 17
Electrophysiological assessment of corticorespiratory pathway function in amyotrophic lateral sclerosis	Shimizu, T. and Komori, T. and Kugio, Y. and Fujimaki, Y. and Oyanagi, K. and Hayashi, H.	2010	RCT?	Diagnosis	Non-ALS	healthy	11.0	4.0	64.2	3.8							100					7.23 ± 2.83; 9.51 ± 2.51; 0.41 ± 0.56; 0.34 ± 0.6; 1.27 ± 1.03; 0.99 ± 1.16	52 ± 7; 85 ± 12; 90 ± 10
Corticomotoneuronal function and hyperexcitability in acquired neuromyotonia.	Vucic S et al	2010	cross sectional	Diagnosis	ALS	ALS; ALS_AVGsici_10to30ms; ALS_peaked_sici_1ms; ALS_peaked_sici_3ms	104.0	38.0	58.0	13.8	18.0	1.8	39	0.9				150; 70	ALS: 5.3 ± 0.2; ALS_AVGsici_10to30ms: 5.3 ± 0.2; ALS_peaked_sici_1ms: 5.3 ± 0.2; ALS_peaked_sici_3ms: 5.3 ± 0.2	ALS: 181.1 ± 4.3; ALS_AVGsici_10to30ms: 181.1 ± 4.3; ALS_peaked_sici_1ms: 181.1 ± 4.3; ALS_peaked_sici_3ms: 181.1 ± 4.3		ALS: 2.1336 ± 0.0066; ALS_AVGsici_10to30ms: 2.13 ± 0.006; ALS_peaked_sici_1ms: 2.13 ± 0.006; ALS_peaked_sici_3ms: 2.13 ± 0.006	ALS: 57.2 ± 0.9; ALS_AVGsici_10to30ms: 57.2 ± 0.9; ALS_peaked_sici_1ms: 57.2 ± 0.9; ALS_peaked_sici_3ms: 57.2 ± 0.9	ALS_AVGsici_10to30ms: 2.3 ± 0.6; ALS_peaked_sici_1ms: 1.7 ± 0.7; ALS_peaked_sici_3ms: 5.4 ± 1.2
Corticomotoneuronal function and hyperexcitability in acquired neuromyotonia.	Vucic S et al	2010	cross sectional	Diagnosis	Non-ALS	acquired_neuromyotonia; acquired_neuromyotonia_AVGsici_10to30ms; acquired_neuromyotonia_peaked_sici_1ms; acquired_neuromyotonia_peaked_sici_3ms; normal_control; normal_control_AVGsici_10to30ms; normal_control_peaked_sici_1ms; normal_control_peaked_sici_3ms	18.0; 62.0	5.0; 31.0	50.0; 46.0	23.8; 15.0								150; 70	acquired_neuromyotonia: 5.3 ± 0.3; acquired_neuromyotonia_AVGsici_10to30ms: 5.3 ± 0.3; acquired_neuromyotonia_peaked_sici_1ms: 5.3 ± 0.3; acquired_neuromyotonia_peaked_sici_3ms: 5.3 ± 0.3; normal_control: 5.3 ± 0.2; normal_control_AVGsici_10to30ms: 5.3 ± 0.2; normal_control_peaked_sici_1ms: 5.3 ± 0.2; normal_control_peaked_sici_3ms: 5.3 ± 0.2	acquired_neuromyotonia: 212.8 ± 6.9; acquired_neuromyotonia_AVGsici_10to30ms: 212.8 ± 6.9; acquired_neuromyotonia_peaked_sici_1ms: 212.8 ± 6.9; acquired_neuromyotonia_peaked_sici_3ms: 212.8 ± 6.9; normal_control: 208.2 ± 3.1; normal_control_AVGsici_10to30ms: 208.2 ± 3.1; normal_control_peaked_sici_1ms: 208.2 ± 3.1; normal_control_peaked_sici_3ms: 208.2 ± 3.1		acquired_neuromyotonia: 1.743 ± 0.0341; acquired_neuromyotonia_AVGsici_10to30ms: 1.743 ± 0.0341; acquired_neuromyotonia_peaked_sici_1ms: 1.743 ± 0.0341; acquired_neuromyotonia_peaked_sici_3ms: 1.743 ± 0.0341; normal_control: 2.5688 ± 0.0126; normal_control_AVGsici_10to30ms: 2.5688 ± 0.0126; normal_control_peaked_sici_1ms: 2.5688 ± 0.0126; normal_control_peaked_sici_3ms: 2.5688 ± 0.0126	acquired_neuromyotonia: 62.2 ± 1.6; acquired_neuromyotonia_AVGsici_10to30ms: 62.2 ± 1.6; acquired_neuromyotonia_peaked_sici_1ms: 62.2 ± 1.6; acquired_neuromyotonia_peaked_sici_3ms: 62.2 ± 1.6; normal_control: 60 ± 1; normal_control_AVGsici_10to30ms: 60 ± 1; normal_control_peaked_sici_1ms: 60 ± 1; normal_control_peaked_sici_3ms: 60 ± 1	acquired_neuromyotonia_AVGsici_10to30ms: 0.9 ± 1.3; acquired_neuromyotonia_peaked_sici_1ms: 8.3 ± 1.5; acquired_neuromyotonia_peaked_sici_3ms: 17.1 ± 2.8; normal_control_AVGsici_10to30ms: 0.8 ± 0.7; normal_control_peaked_sici_1ms: 7.5 ± 0.8; normal_control_peaked_sici_3ms: 16.1 ± 1.2
Corticomotoneuronal function in asymptomatic SOD-1 mutation carriers	Vucic, S. and Winhammar, J.M.C. and Rowe, D.B. and Kiernan, M.C.	2010	Cross-sectional	Diagnosis	ALS	ALS	7.0	6.0	33.0	5.5			48						5.1 ± 0.6	219 ± 15.1	-0.3 ± 1.3	27.5 ± 7.8	58.1 ± 3.4	7.9 ± 3.4
Corticomotoneuronal function in asymptomatic SOD-1 mutation carriers	Vucic, S. and Winhammar, J.M.C. and Rowe, D.B. and Kiernan, M.C.	2010	Cross-sectional	Diagnosis	Non-ALS	healthy	62.0	31.0	45.0	15.0									5.1 ± 0.2	209 ± 4.7	-0.4 ± 0.8	26.2 ± 2.4	60.6 ± 1.3	8.5 ± 1.1
Cortical excitability of amyotrophic lateral sclerosis: Transcranial magnetic stimulation study	Khedr, E.M.	2011	case-control	Diagnosis	ALS	ALS-Righthemisphrer; ALS-lefthemisphrer	17.0	4.0	56.9	9.9	15.9	9.0	24.4	4.6						ALS-Righthemisphrer: 129.4 ± 47.1; ALS-lefthemisphrer: 117.1 ± 54.3			ALS-Righthemisphrer: 49.5 ± 17.7; ALS-lefthemisphrer: 45.5 ± 13.7	ALS-Righthemisphrer: 711.6 ± 682; ALS-lefthemisphrer: 721.8 ± 742
Cortical excitability of amyotrophic lateral sclerosis: Transcranial magnetic stimulation study	Khedr, E.M.	2011	case-control	Diagnosis	Non-ALS	healthy-Righthemisphrer; healthy-lefthemisphrer	17.0	3.0	60.7	6.7										healthy-Righthemisphrer: 80.5 ± 26.1; healthy-lefthemisphrer: 80.4 ± 25			healthy-Righthemisphrer: 45.3 ± 5.2; healthy-lefthemisphrer: 44.8 ± 4.1	healthy-Righthemisphrer: 1255.6 ± 723; healthy-lefthemisphrer: 1201.5 ± 734
Maladaptation of cortical circuits underlies fatigue and weakness in ALS	Vucic, S. and Cheah, B.C. and Kiernan, M.C.	2011	case series	Diagnosis	ALS	ALS	16.0	5.0	58.0	6.8	18.2	3.7	41.5									47.5 ± 4.6; 36 ± 4.8		2.3 ± 2.3; 5.1 ± 3.4
Maladaptation of cortical circuits underlies fatigue and weakness in ALS	Vucic, S. and Cheah, B.C. and Kiernan, M.C.	2011	case series	Diagnosis	Non-ALS	healthy	22.0	10.0	46.0	10.8												19.9 ± 2.8; 15.6 ± 2		9.5 ± 2.5; 16.8 ± 1.7
Cortical excitability distinguishes ALS from mimic disorders	Vucic, S. and Cheah, B.C. and Yiannikas, C. and Kiernan, M.C.	2011	Cohort	Diagnosis	ALS	ALS; Non-ALS syndrome (contain different diseases)	104.0; 52.0	38.0; 17.0	58.0; 47.0	13.8; 14.2	14.3; 158.0	1.0; 4.6	39	0.6			20	150	ALS: 5.3 ± 0.2; Non-ALS syndrome (contain different diseases): 5.8 ± 0.2	ALS: 180.9 ± 4.4; Non-ALS syndrome (contain different diseases): 210 ± 4	ALS: 2.2 ± 0.7; Non-ALS syndrome (contain different diseases): 0.6 ± 0.6		ALS: 57.2 ± 0.9; Non-ALS syndrome (contain different diseases): 58.3 ± 1.3	ALS: 2.4 ± 0.9; Non-ALS syndrome (contain different diseases): 8.7 ± 0.8
Cortical excitability distinguishes ALS from mimic disorders	Vucic, S. and Cheah, B.C. and Yiannikas, C. and Kiernan, M.C.	2011	Cohort	Diagnosis	Non-ALS	Control	62.0	31.0	46.0	12.5							20	150	5.3 ± 0.2	210.3 ± 3.3	0.4 ± 0.8		59.5 ± 1	10.6 ± 0.8
Tongue's motor evoked potentials in the diagnosis of primary lateral sclerosis (PLS): preliminary report.	Bocci T	2012	Cross-sectional	Diagnosis	ALS	ALS-TA; ALS_tongue	10.0	5.0	60.1	11.6								120	ALS-TA: 23.5 ± 3; ALS_tongue: 4.2 ± 0.6	ALS_tongue: 73.3 ± 20.7		ALS_tongue: 0.5 ± 0.2
Tongue's motor evoked potentials in the diagnosis of primary lateral sclerosis (PLS): preliminary report.	Bocci T	2012	Cross-sectional	Diagnosis	Non-ALS	PLS-TA; PLS_tongue; healthy-TA; healthy_tonggue	6.0; 10.0	2.0; 4.0	63.3; 60.3	6.5; 11.1	27.6	6.5						120	PLS-TA: 24.8 ± 2.8; PLS_tongue: 6.8 ± 1.4; healthy-TA: 13.5 ± 1.6; healthy_tonggue: 4.5 ± 0.7	PLS_tongue: 104.5 ± 30.3; healthy_tonggue: 117.1 ± 32.6		PLS_tongue: 0.8 ± 0.1; healthy_tonggue: 1.7 ± 0.2
Corticomotoneuronal integrity and adaptation in spinal muscular atrophy	Farrar, M.A.	2012	Cross-sectional(prosspective)	Diagnosis	ALS	ALS	81.0	25.0	56.6	18.9	1.5	3.2	39.3	0.8				70		182.7 ± 46.8		38.8 ± 25.2	55.6 ± 14.4	4.3 ± 16.2
Corticomotoneuronal integrity and adaptation in spinal muscular atrophy	Farrar, M.A.	2012	Cross-sectional(prosspective)	Diagnosis	Non-ALS	healthy; spinal muscular atrophy	24.0; 11.0	12.0	26.4	17.8								70		healthy: 204.4 ± 18.1; spinal muscular atrophy: 208.8 ± 32.5		healthy: 20.3 ± 12.2; spinal muscular atrophy: 39.7 ± 13.2	healthy: 54 ± 14.2; spinal muscular atrophy: 57.2 ± 3.6	healthy: 14.4 ± 11.3; spinal muscular atrophy: 17 ± 5.3
Cortical hyperexcitability precedes lower motor neuron dysfunction in ALS.	Menon P	2012	Cross-sectional	Diagnosis	ALS	ALS-limb	24.0	10.0	60.2	9.5	14.5	4.5	43.5	1.5						180 ± 9.1	3.3 ± 1	32.1 ± 3.8	54.9 ± 2.2	1.7 ± 1.4
Cortical hyperexcitability precedes lower motor neuron dysfunction in ALS.	Menon P	2012	Cross-sectional	Diagnosis	Non-ALS	healthy	33.0	17.0	55.7	1.7										216.7 ± 3.8	0.4 ± 1	24.1 ± 2.5	60.5 ± 1.4	10.3 ± 1
Cortical excitability differences between flexor pollicis longus and APB	Bae, J.S.	2013	Cross-sectional	Diagnosis	Non-ALS	healthy_APB-ISI:2.5-3ms; healthy:APB-ISI:1ms; healthy-FPL_ISI:2.5-3ms; healthy-FPL-ISI:1ms	15.0	5.0	34.0	22.2										healthy_APB-ISI:2.5-3ms: 205.4 ± 3.9; healthy-FPL_ISI:2.5-3ms: 174.7 ± 6.7	healthy_APB-ISI:2.5-3ms: -0.9 ± 1.6; healthy-FPL_ISI:2.5-3ms: -0.6 ± 1.2	healthy_APB-ISI:2.5-3ms: 21.7 ± 3.9; healthy-FPL_ISI:2.5-3ms: 14.7 ± 2.3	healthy:APB-ISI:1ms: 55 ± 2.7; healthy_APB-ISI:2.5-3ms: 55 ± 2.7; healthy-FPL-ISI:1ms: 53.8 ± 3.2; healthy-FPL_ISI:2.5-3ms: 53.8 ± 3.2	healthy:APB-ISI:1ms: 12.6 ± 1.8; healthy_APB-ISI:2.5-3ms: 15.5 ± 2.3; healthy-FPL-ISI:1ms: 6.8 ± 2; healthy-FPL_ISI:2.5-3ms: 11.6 ± 2.9
Cumulative effect of 5 daily sessions of 5¸ burst stimulation on corticospinal excitability in amyotrophic lateral sclerosis.	Munneke MA et al	2013	pre-post	Treatment	ALS	ALS	10.0				15.0	3.0						70			127.4 ± 15		48.9 ± 9.9	78 ± 14
Cumulative effect of 5 daily sessions of 5¸ burst stimulation on corticospinal excitability in amyotrophic lateral sclerosis.	Munneke MA et al	2013	pre-post	Treatment	Non-ALS	healthy_control	10.0											70			97.9 ± 5.3		40.1 ± 4.7	54.1 ± 7.7
Riluzole exerts central and peripheral modulating effects in amyotrophic lateral sclerosis	Vucic, S, et al	2013	pre-post interventional study	Treatment	ALS	ALS	25.0	10.0	57.4	10.0	12.8	9.5	41.2	5				140	5.5 ± 2	167.5 ± 56	-1.8 ± 4.5	45 ± 30	60.3 ± 14	0.5 ± 9
Riluzole exerts central and peripheral modulating effects in amyotrophic lateral sclerosis	Vucic, S, et al	2013	pre-post interventional study	Treatment	Non-ALS	healthy	30.0	16.0	58.0	9.3								140	5.5 ± 1.6	215.3 ± 20.2	0	25.3 ± 14.8	62 ± 8.7
Pathophysiological insights into ALS with C9ORF72 expansions	Williams, K.L. and Fifita, J.A. and Vucic, S. and Durnall, J.C. and Kiernan, M.C. and Blair, I.P. and Nicholson, G.A.	2013	Cross-sectional	Diagnosis	ALS	familial ALS; sporadic ALS	12.0; 16.0	1.0; 4.0	55.0	9.0	79.9	72.4										familial ALS: 6.3 ± 2.2; sporadic ALS: 6.3 ± 2.2
Cortical hyperexcitability and the split-hand plus phenomenon: Pathophysiological insights in ALS	Bae, J.S.	2014	case-control	Diagnosis	ALS	ALS_APB; ALS-FPL	17.0	6.0	61.5	11.5	23.5	14.8	42	4.4	12	5.9		150		ALS_APB: 163.5 ± 36.3; ALS-FPL: 171.6 ± 12.3		ALS_APB: 37.6 ± 28.1; ALS-FPL: 21.4 ± 12.3		ALS_APB: 0.9 ± 4.1; ALS-FPL: 8 ± 14.8
Cortical hyperexcitability and the split-hand plus phenomenon: Pathophysiological insights in ALS	Bae, J.S.	2014	case-control	Diagnosis	Non-ALS	healthy-APB; healthy-FPL	15.0	5.0	34.0									150		healthy-APB: 198 ± 20.1; healthy-FPL: 176.3 ± 24.4		healthy-APB: 19.3 ± 12.7; healthy-FPL: 14.7 ± 8.5		healthy-APB: 11.6 ± 5.1; healthy-FPL: 6.5 ± 6.6
Diagnostic utility of cortical excitability studies in amyotrophic lateral sclerosis.	Geevasinga N	2014	cohort	Diagnosis	ALS	ALs	56.0	30.0	60.0	11.2	11.0	8.9	42	5.2	12	4.5			5.3 ± 1.5	178.1 ± 38.1			56.7 ± 8.9	1.3 ± 8.2
Diagnostic utility of cortical excitability studies in amyotrophic lateral sclerosis.	Geevasinga N	2014	cohort	Diagnosis	Non-ALS	healthy	34.0	17.0	60.0										6.6 ± 1.2	214.9 ± 20.9			61 ± 8.2	10.3 ± 6.4
Cortical dysfunction underlies the development of the split-hand in amyotrophic lateral sclerosis.	Menon P	2014	case series	Diagnosis	ALS	ALS_APB; ALS_FDI; ALS_ADM	26.0	9.0	58.6	9.7	9.5	8.1	43	3.7						ALS_APB: 170.1 ± 43.3; ALS_FDI: 173.1 ± 46.9; ALS_ADM: 202.4 ± 46.9			ALS_APB: 28.4 ± 228.8; ALS_FDI: 24.2 ± 89.7; ALS_ADM: 22.9 ± 130.1	ALS_APB: 0.3 ± 10.2; ALS_FDI: 2.7 ± 7.8; ALS_ADM: 2.6 ± 7.68
Cortical dysfunction underlies the development of the split-hand in amyotrophic lateral sclerosis.	Menon P	2014	cross sectional?	Diagnosis	Non-ALS	healthy_APB	21.0	8.0	50.0	31.9										200.4 ± 37.1			18.1 ± 107.7	16 ± 8.78
Cortical dysfunction underlies the development of the split-hand in amyotrophic lateral sclerosis.	Menon P	2014	case series	Diagnosis	Non-ALS	healthy_FDI; healthy_ADM	21.0	8.0	50.0	31.9										healthy_FDI: 202.4 ± 31.1; healthy_ADM: 187.2 ± 27.5			healthy_FDI: 13.2 ± 103.2; healthy_ADM: 14.8 ± 107.7	healthy_FDI: 14.8 ± 8.7; healthy_ADM: 9.7 ± 10.1
Cortical Function in Asymptomatic Carriers and Patients With C9orf72 Amyotrophic Lateral Sclerosis.	Geevasinga N	2015	case control	Diagnosis	ALS	ALS_c90rf72carrier; sporadic_ALS	15.0; 73.0	8.0; 28.0	60.0	9.2; 14.5	8.0; 10.5	12.6; 18.1							ALS_c90rf72carrier: 5.9 ± 1.9; sporadic_ALS: 6.6 ± 1.7		ALS_c90rf72carrier: -3.2 ± 4.3; sporadic_ALS: -4.1 ± 6		ALS_c90rf72carrier: 52.2 ± 8.1; sporadic_ALS: 57.2 ± 11.1	ALS_c90rf72carrier: 1.2 ± 7; sporadic_ALS: 1.6 ± 10.3
Cortical Function in Asymptomatic Carriers and Patients With C9orf72 Amyotrophic Lateral Sclerosis.	Geevasinga N	2015	case control	Diagnosis	Non-ALS	healthy; healthy_c90rf72carrier	74.0; 11.0	37.0; 10.0	53.1; 49.0	15.0; 13.0									healthy: 5.5 ± 2.6; healthy_c90rf72carrier: 5.2 ± 2		healthy: -1.4 ± 6.9; healthy_c90rf72carrier: -1.2 ± 2		healthy: 60.3 ± 12; healthy_c90rf72carrier: 58.5 ± 16.6	healthy: 11.8 ± 8.6; healthy_c90rf72carrier: 10.2 ± 6
Potential structural and functional biomarkers of upper motor neuron dysfunction in ALS.	Grieve SM et al	2015	case_control	Diagnosis	ALS	left_APB_ALS; right_APB_ALS	25.0	8.0	58.5	11.5	14.0	8.4	43	2.96	12	5.56		150		left_APB_ALS: 171.5 ± 64; right_APB_ALS: 174.4 ± 36	left_APB_ALS: -3.2 ± 9; right_APB_ALS: -4.5 ± 7		left_APB_ALS: 55.1 ± 16.5; right_APB_ALS: 55.8 ± 9.5	left_APB_ALS: 3.6 ± 9.5; right_APB_ALS: 1.4 ± 12
Potential structural and functional biomarkers of upper motor neuron dysfunction in ALS.	Grieve SM et al	2015	case_control	Diagnosis	Non-ALS	healthy_control	30.0	16.0	58.0	6.2								150		215.8 ± 20.81	-1.1 ± 7.12		-61.8 ± 8.76	10.5 ± 6.02
Sensitivity and specificity of threshold tracking transcranial magnetic stimulation for diagnosis of amyotrophic lateral sclerosis: a prospective study	Menon, P et al	2015	cohort	Diagnosis	ALS	ALS	209.0	84.0	59.9	14.5	16.7	15.9	41	4.44	12	2.22								2.14 ± 0.48
Sensitivity and specificity of threshold tracking transcranial magnetic stimulation for diagnosis of amyotrophic lateral sclerosis: a prospective study	Menon, P et al	2015	cohort	Diagnosis	Non-ALS	Mimic_Neuromuscular_Disorders	68.0	23.0	48.4	15.7	102.1	13.6			0	0								10.95 ± 0.73
Motor-evoked potential gain is a helpful test for the detection of corticospinal tract dysfunction in amyotrophic lateral sclerosis	Duclos, Y.	2016	cross-sectional	Diagnosis	ALS	ALS	20.0	3.0	61.5	8.1	10.0	3.7	42.4	4.4	7.8	2.7							55 ± 14.8
Motor-evoked potential gain is a helpful test for the detection of corticospinal tract dysfunction in amyotrophic lateral sclerosis	Duclos, Y.	2016	cross-sectional	Diagnosis	Non-ALS	healthy	20.0	6.0	67.0	11.1													50 ± 11.1
Riluzole exerts transient modulating effects on cortical and axonal hyperexcitability in ALS	Geevasinga, N et al	2016	longitudinal (cohort)	Treatment	ALS	ALS_baseline_session_AVGsici_1to7ms	19.0	5.0	68.0	4.5	10.0	7.4	43	4.44					7.8 ± 2.7	173.9 ± 47.6	-1.75 ± 7.1	2.22 ± 0.69	57.3 ± 10.5	3.4 ± 6.9
Riluzole exerts transient modulating effects on cortical and axonal hyperexcitability in ALS	Geevasinga, N et al	2016	longitudinal (cohort)	Treatment	Non-ALS	control_baseline_AVGsici_1to7m	31.0	8.0	55.0	14.4									6.8 ± 1.8	202.8 ± 46	-1.2 ± 5.6	2.27 ± 0.39	54.7 ± 9.4	12.2 ± 7.7
Cortical contributions to the flail leg syndrome: Pathophysiological insights	Menon, P. etal	2016	prospective	Diagnosis	ALS	ALS-Bulbar; ALS-FA; ALS-FL; ALS-LL; ALS-UL	48.0; 8.0; 18.0; 27.0; 44.0	21.0; 3.0; 10.0; 20.0	62.6; 60.1; 64.0; 57.5; 56.1	20.9; 15.5; 14.3; 20.3; 24.7	12.0; 12.5; 17.5; 11.0; 9.0	8.1; 17.9; 10.0; 10.4; 6.7	42; 44.5; 41.5; 40; 43	1.6; 1.1; 10; 1.8; 1.7	12; 5.5; 9; 11	1.425; 2.625; 2.675; 0.8; 0.5		70	ALS-Bulbar: 6.7 ± 2.1; ALS-FA: 6.4 ± 1.1; ALS-FL: 6.7 ± 2.1; ALS-LL: 6.5 ± 2.1; ALS-UL: 6.6 ± 1.9	ALS-Bulbar: 180.5 ± 47.1; ALS-FA: 182.5 ± 27.7; ALS-FL: 181.7 ± 45.8; ALS-LL: 189 ± 45.7; ALS-UL: 186.5 ± 49.7		ALS-Bulbar: 36.1 ± 35.3; ALS-FA: 34.4 ± 14.4; ALS-FL: 29.2 ± 21.6; ALS-LL: 36.8 ± 16.6; ALS-UL: 29.8 ± 33.8	ALS-Bulbar: 57.7 ± 10.4; ALS-FA: 60.1 ± 8.7; ALS-FL: 59.3 ± 8.4; ALS-LL: 54.8 ± 11.4; ALS-UL: 56 ± 8.6	ALS-Bulbar: 1.9 ± 9.0; ALS-FA: 1.6 ± 4.5; ALS-FL: 7.2 ± 7.6; ALS-LL: 3.6 ± 6.7; ALS-UL: 2.4 ± 9.3
Cortical contributions to the flail leg syndrome: Pathophysiological insights	Menon, P. etal	2016	prospective	Diagnosis	Non-ALS	healthy	60.0	27.0	50.8	17.8				1.6				70	5.6 ± 1.5	209.8 ± 26.3		18.9 ± 39.5	58.9 ± 7.7	13.2 ± 6.2
Motor cortical function determines prognosis in sporadic ALS	Shibuya, K etal	2016	case-control	Prognosis	ALS	sporadic ALS	169.0	65.0	61.5	18.4			41	5.2				150	6.4 ± 1.1	178.4 ± 34.3	-2.1 ± 9.1		57 ± 11.2	3.1 ± 7.8
Motor cortical function determines prognosis in sporadic ALS	Shibuya, K etal	2016	case-control	Prognosis	Non-ALS	healthy	109.0	52.0	59.9	24.1								150	6 ± 2.1	192.7 ± 44.8	-2.4 ± 8.3		60.3 ± 12.5	9.6 ± 10.4
Impairment of triad conditioned facilitation in amyotrophic lateral sclerosis.	Groiss SJ	2017	cross sectional	Diagnosis	ALS	ALS	13.0	7.0	67.8	2.4	15.9	2.4	41.5	0.9				72				0.35 ± 0.03	58.9 ± 3.3			Impaired triad-conditioned facilitation (qualitative)
Impairment of triad conditioned facilitation in amyotrophic lateral sclerosis.	Groiss SJ	2017	cross sectional	Diagnosis	Non-ALS	patient with CM/CR	11.0	2.0	64.7	5.2								72				0.21 ± 0.05	64.9 ± 3.2			Normal triad-conditioned facilitation (qualitative)
The evolution of motor cortical dysfunction in amyotrophic lateral sclerosis	Kazumoto Shibuya, etal	2017	prospective cohort	Prognosis	ALS	ALS	189.0				15.7	14.4	41.3	7.6				150	6.8 ± 3.1	178.8 ± 40.8	-2 ± 8.3	1.8 ± 1.2	57.4 ± 12	3.3 ± 9
The evolution of motor cortical dysfunction in amyotrophic lateral sclerosis	Kazumoto Shibuya, etal	2017	prospective cohort	Prognosis	Non-ALS	healthy	58.0											150	6 ± 1.8	194.3 ± 45.1	-2.6 ± 7.5	2.1 ± 1.7	60.4 ± 12.8	10.1 ± 6.6
Cortical function and corticomotoneuronal adaptation in monomelic amyotrophy.	Matamala JM	2017	case-series	Diagnosis	ALS	ALS	21.0	5.0	40.8	3.8								150	5.5 ± 10.5	187.5 ± 172.2	-2.1 ± 27.3	2.1 ± 8.4	56.4 ± 54.6	2.3 ± 35.7
Cortical function and corticomotoneuronal adaptation in monomelic amyotrophy.	Matamala JM	2017	case-series	Diagnosis	Non-ALS	monomelic amyotrophy patients; healthy	8.0; 40.0	1.0; 23.0	33.2; 31.9	7.0	17.3	23.5	42.6	2.5				150	monomelic amyotrophy patients: 6.5 ± 5.6; healthy: 6.5 ± 28	monomelic amyotrophy patients: 218 ± 116; healthy: 193.7 ± 228	monomelic amyotrophy patients: 2.1 ± 6.4; healthy: -0.8 ± 24	monomelic amyotrophy patients: 2.7 ± 4.8; healthy: 2.4 ± 8	monomelic amyotrophy patients: 48.1 ± 12; healthy: 53.9 ± 68	monomelic amyotrophy patients: 9.6 ± 16.8; healthy: 10 ± 36
Brain functional connectome abnormalities in amyotrophic lateral sclerosis are associated with disability and cortical hyperexcitability	N. Geevasingaa et al	2017	cross sectional	Prognosis	ALS	ALS_left_cortex; ALS_right_cortex	20.0	5.0	58.0	10.0	17.0	19.8	43	3	12	4					ALS_left_cortex: -4.5 ± 1.4; ALS_right_cortex: -3.2 ± 1.8			ALS_left_cortex: 1.4 ± 2.4; ALS_right_cortex: 3.6 ± 1.9
Brain functional connectome abnormalities in amyotrophic lateral sclerosis are associated with disability and cortical hyperexcitability	N. Geevasingaa et al	2017	cross sectional	Prognosis	Non-ALS	healthy_control	11.0	5.0	58.0	9.8											-1 ± 0.9			11.3 ± 0.9
Primary lateral sclerosis and the amyotrophic lateral sclerosis-frontotemporal dementia spectrum.	Agarwal S et al	2018	cohort	Diagnosis	ALS	ALS; ALS–FTD	27.0; 12.0	8.0; 4.0	61.2; 67.4	12.0; 8.7	20.1; 22.9	19.2; 12.3	42.9; 39.4	4.6; 5.4	8.7; 9.2	5.1; 5.8		150			ALS: 1.31 ± 3.59; ALS–FTD: 0.38 ± 14.2		ALS: 62.3 ± 12.6; ALS–FTD: 50.1 ± 7.2	ALS: 5.79 ± 4.49; ALS–FTD: 3.1 ± 6.28
Primary lateral sclerosis and the amyotrophic lateral sclerosis-frontotemporal dementia spectrum.	Agarwal S et al	2018	cohort	Diagnosis	Non-ALS	PLS	21.0	11.0	60.9	10.4	91.3	68.8	35.6	8.2	13.5	1.4		150			− 10.1 ± 9.1		75.5 ± 6.2	3.78 ± 16.59
Motor and extra-motor gray matter integrity may underlie neurophysiologic parameters of motor function in amyotrophic lateral sclerosis: a combined voxel-based morphometry and transcranial stimulation study.	Christidi F et al	2018	case-control	Diagnosis	ALS	ALS	17.0	6.0	62.2	10.7	14.2	14.2	39.06	6.32				150	7.15 ± 2.71
Detecting spinal pyramidal tract of amyotrophic lateral sclerosis patients with diffusion tensor tractography	Fukui, Y.	2018	cross-sectional	Diagnosis	ALS	ALS_limb; ALS_bulbar; ALS-total	28.0; 10.0; 38.0	14.0; 6.0; 20.0	62.9; 63.1; 63.4	9.1; 11.0; 9.8	1.2; 1.8; 1.3	0.8; 1.5; 1.0	41.8; 41.2; 41.7	4.9; 5.6; 5.1				90	ALS_limb: 10.8 ± 3.5; ALS_bulbar: 7.8 ± 1.5; ALS-total: 10.5 ± 3.4
Detecting spinal pyramidal tract of amyotrophic lateral sclerosis patients with diffusion tensor tractography	Fukui, Y.	2018	cross-sectional	Diagnosis	Non-ALS	SBMA; SP	6.0; 7.0	0.0; 5.0	63.5; 59.4	10.1; 19.4	16.5; 15.3	7.0; 7.7						90	SBMA: 8.4 ± 1.8; SP: 12.2 ± 4.1
Beyond fractional anisotropy in amyotrophic lateral sclerosis: the value of mean, axial, and radial diffusivity and its correlation with electrophysiological conductivity changes	Geraldo, A.F. et,al	2018	case series	Diagnosis	ALS	ALS	14.0	7.0	63.6	11.1	16.3	11.8	42.86		7.3		5	10	9.2 ± 1.7; 9.6 ± 2.1; 19.8 ± 3; 21.1 ± 1.8	142 ± 69.8; 115.1 ± 4		12.6 ± 15.7; 15.7 ± 16.4; 4.1 ± 5.2; 5.4 ± 8	59.4 ± 17.9; 65.1 ± 25.4; 84.5 ± 15.9; 80.9 ± 18.7
Imbalance of cortical facilitatory and inhibitory circuits underlies hyperexcitability in ALS	Van Den Bos, M.A.J. and Higashihara, M. and Geevasinga, N. and Menon, P. and Kiernan, M.C. and Vucic, S.	2018	Cross-sectional	Diagnosis	ALS	ALS	27.0	9.0	63.0		8.0		41.7	2.9	14			150		212.3 ± 10	-18.51 ± 1.56	41.6 ± 4.8	58 ± 2.4	3.94 ± 1.29		-18.51 ± 1.56
Imbalance of cortical facilitatory and inhibitory circuits underlies hyperexcitability in ALS	Van Den Bos, M.A.J. and Higashihara, M. and Geevasinga, N. and Menon, P. and Kiernan, M.C. and Vucic, S.	2018	Cross-sectional	Diagnosis	Non-ALS	healthy	25.0	9.0	51.5									150		239.3 ± 6.62	-8.52 ± 1.21	22 ± 2.3	52.4 ± 1.7	14.23 ± 1.18		-8.52 ± 1.21
Impaired short- and long-latency afferent inhibition in amyotrophic lateral sclerosis	Cengiz, B. and Fidanci, H. and Kiyak KeÃ§eli, Y. and Baltaci, H. and KuruoÄžlu, R.	2019	Cross-sectional	Diagnosis	ALS	ALS	21.0	12.0	59.8	10.4	17.7	11.3	36.5	8.8					8.9 ± 2.8			0.54 ± 3.07
Impaired short- and long-latency afferent inhibition in amyotrophic lateral sclerosis	Cengiz, B. and Fidanci, H. and Kiyak KeÃ§eli, Y. and Baltaci, H. and KuruoÄžlu, R.	2019	Cross-sectional	Diagnosis	Non-ALS	Control	17.0	8.0	57.8	7.7									6.83 ± 0.99			0.631 ± 0
Nine Hole Peg Test and Transcranial Magnetic Stimulation: Useful to Evaluate Dexterity of the Hand and Disease Progression in Amyotrophic Lateral Sclerosis	Czell, D, et al	2019	cohort	Prognosis	ALS	ALS, baseline; ALS_3_months; ALS_6_months	28.0	13.0	62.6				39.8	3.3									ALS, baseline: 0.394 ± 0.11; ALS_3_months: 0.389 ± 0.105; ALS_6_months: 0.379 ± 0.085
Nine Hole Peg Test and Transcranial Magnetic Stimulation: Useful to Evaluate Dexterity of the Hand and Disease Progression in Amyotrophic Lateral Sclerosis	Czell, D, et al	2019	cohort	Prognosis	Non-ALS	Healthy_3_months; Healthy_6_months; Healthy_baseline	27.0	13.0	63.5	8.0													Healthy_3_months: 0.522 ± 0.084; Healthy_6_months: 0.532 ± 0.089; Healthy_baseline: 0.521 ± 0.099
Early focality and spread of cortical dysfunction in amyotrophic lateral sclerosis: A regional study across the motor cortices	Dharmadasa, T. and Matamala, J.M. and Howells, J. and Vucic, S. and Kiernan, M.C.	2019	case series	Diagnosis	ALS	ALS (sporadic)	138.0	74.0	61.8	1.0	12.0		42	0.5	15	4			6.2 ± 0.3; 11.7 ± 0.8	179.9 ± 5.6; 176.7 ± 9.4	-0.03 ± 0.7; -8.9 ± 1.4		60.5 ± 1.9; 62.8 ± 1.4	4.5 ± 0.9; 6.8 ± 1.2
Relationship between diaphragm MEP and swallowing, respiratory function and survive in ALS patients	Erdem, N.Åž. and Uslu, F.Ä°. and Bozkurt, S. and Uysal, H.	2019	Cohort	Diagnosis	ALS	ALS	23.0	5.0	52.6	11.0	24.7	28.0	32	9					7.9 ± 2.8; 7.9 ± 2.7			3 ± 2.2; 1 ± 0.7
Relationship between diaphragm MEP and swallowing, respiratory function and survive in ALS patients	Erdem, N.Åž. and Uslu, F.Ä°. and Bozkurt, S. and Uysal, H.	2019	Cohort	Diagnosis	Non-ALS	healthy	15.0	5.0	48.4	10.0									8.9 ± 1.9; 9.2 ± 2.3			3.5 ± 2.8; 1 ± 0.5
Regional motor cortex dysfunction in amyotrophic lateral sclerosis	Menon, P.	2019	Cross-sectional	Diagnosis	ALS	sporadic ALS	60.0	27.0	63.3	20.6	11.0	8.9	42	1	11	1.5		70		175.9 ± 26.3		36.8 ± 24.8; 40.7 ± 31.7; 13.9 ± 14.7		3.1 ± 10.8; 7.4 ± 6.9; 4.2 ± 10.8
Regional motor cortex dysfunction in amyotrophic lateral sclerosis	Menon, P.	2019	Cross-sectional	Diagnosis	Non-ALS	healthy	28.0	14.0	61.1	19.7								70		188.3 ± 17.9		19.3 ± 15.3; 16.1 ± 10.5; 15.1 ± 14.3		9.3 ± 8.5; 11.2 ± 5.3; 9.4 ± 6.9
Single-pulse transcranial magnetic stimulation in amyotrophic lateral sclerosis.	Pohl, C, et al	2019	cohort	Diagnosis	ALS	ALS_fdi; ALS_ta; ALS_trap	55.0	22.0	56.0	6.5	18.5	13.8	41	9			100	150	ALS_fdi: 8.5 ± 3.3; ALS_ta: 17.6 ± 6.6; ALS_trap: 10 ± 2.9	ALS_fdi: 240.9 ± 74.9			ALS_fdi: 62.1 ± 23; ALS_ta: 81.5 ± 20.2; ALS_trap: 75 ± 18
Single-pulse transcranial magnetic stimulation in amyotrophic lateral sclerosis.	Pohl, C, et al	2019	cohort	Diagnosis	Non-ALS	control_fdi; control_ta; control_trap	38.0	15.0	56.0	10.8							100	150	control_fdi: 6.5 ± 0.8; control_ta: 13.5 ± 2.1; control_trap: 6.4 ± 1.2	control_fdi: 185.7 ± 20.8			control_fdi: 51.4 ± 8.6; control_ta: 68 ± 5; control_trap: 55 ± 5
Effect of Ezogabine on Cortical and Spinal Motor Neuron Excitability in Amyotrophic Lateral Sclerosis: A Randomized Clinical Trial	BJ Wainger, etal	2020	RCT	Treatment	ALS	ALS_Ezogabine600_120; ALS_Ezogabine900_120; ALS_placebo_120; ALS_Ezogabine600_150; ALS_Ezogabine900_150; ALS_placebo_150	23.0; 19.0	4.0; 6.0; 10.0	58.8; 58.9; 57.4	9.5; 9.1; 8.0	9.5; 11.0; 9.1	8.3; 10.3; 7.0	35.6; 37.5; 38.7	6; 5.1; 5.2	3.65; 5.1; 5.2	1.85; 1.69; 1.76		120; 150		ALS_Ezogabine600_120: 61.7 ± 60.8; ALS_Ezogabine900_120: 84.6 ± 68.6; ALS_placebo_120: 87.8 ± 73.2	ALS_Ezogabine600_120: 1.44 ± 1.1; ALS_Ezogabine900_120: 1.68 ± 1.17; ALS_placebo_120: 1.5 ± 0.8	ALS_Ezogabine600_120: 0.56 ± 0.3; ALS_Ezogabine600_150: 1.84 ± 1.2; ALS_Ezogabine900_120: 0.38 ± 0.4; ALS_Ezogabine900_150: 1.27 ± 0.93; ALS_placebo_120: 0.57 ± 0.6; ALS_placebo_150: 1.41 ± 1.01	ALS_Ezogabine600_120: 54 ± 11.7; ALS_Ezogabine600_150: 54 ± 11.7; ALS_Ezogabine900_120: 49.3 ± 13.9; ALS_Ezogabine900_150: 49.3 ± 13.9; ALS_placebo_120: 57.7 ± 12.6; ALS_placebo_150: 57.7 ± 12.6	ALS_Ezogabine600_120: 2.17 ± 1.4; ALS_Ezogabine900_120: 1.2 ± 1.5; ALS_placebo_120: 1.33 ± 2.9
A new parameter to discriminate amyotrophic lateral sclerosis patients from healthy participants by motor cortical excitability changes	Cengiz, B. and KuruoÄŸlu, R.	2020	Cross-sectional	Diagnosis	ALS	ALS	47.0	16.0	57.1	10.6	7.0	11.2	37	4.25									61.6 ± 10.3
A new parameter to discriminate amyotrophic lateral sclerosis patients from healthy participants by motor cortical excitability changes	Cengiz, B. and KuruoÄŸlu, R.	2020	Cross-sectional	Diagnosis	Non-ALS	healthy	51.0	19.0	57.8	9.1													57.8 ± 9.8
Cortical hyperexcitability evolves with disease progression in ALS.	Menon P	2020	chhort	Prognosis	ALS	ALS	99.0		51.6	1.6	17.5	1.0	40.5	0.3	11	6.6			6.8 ± 0.2	180.4 ± 2.6	-2.7 ± 0.4	38.6 ± 1.4	57.9 ± 0.6	3 ± 0.5
Cortical hyperexcitability evolves with disease progression in ALS.	Menon P	2020	cohort	Prognosis	Non-ALS	non-ALS(ALS mimick)	444.0	176.0	61.4	0.6	91.9	12.9							6.2 ± 0.4	208 ± 3.8	1.1 ± 0.6	27.7 ± 1.9	56.2 ± 1	2.4 ± 0.9
Central motor conduction time reveals upper motor neuron involvement masked by lower motor neuron impairment in a significant portion of patients with amyotrophic lateral sclerosis	Tokimura, R. and Murakami, T. and Ugawa, Y.	2020	case series	Diagnosis	ALS	ALS	52.0	15.0	63.2	11.2					6	1.2
Central motor conduction time reveals upper motor neuron involvement masked by lower motor neuron impairment in a significant portion of patients with amyotrophic lateral sclerosis	Tokimura, R. and Murakami, T. and Ugawa, Y.	2020	case series	Diagnosis	Non-ALS	Control	12.0	8.0	40.7	20.8					2.9	4			6.2 ± 0.8
Effects of mexiletine on hyperexcitability in sporadic amyotrophic lateral sclerosis: Preliminary findings from a small phase II randomized controlled trial	Weiss, MD etal	2020	RCT	Treatment	ALS	ALS	6.0; 8.0	1.0; 3.0; 2.0	52.0; 58.5; 60.5	11.3; 10.8; 14.1	0.7; 0.6; 1.2	0.3; 0.5; 1.4	41.3; 39.8; 38.7	5.4; 4.2; 5.5				120; 150		47.8 ± 13.1; 75.8 ± 61.4; 93.9 ± 40.2	1.49 ± 0.94; 1.32 ± 0.5; 1.61 ± 1.41	0.43 ± 0.44; 3.11 ± 2.21; 0.73 ± 1.01; 2.27 ± 2.05; 0.78 ± 0.79; 1.88 ± 1.86	54.5 ± 21.4; 53.3 ± 19.5; 55.8 ± 11.8	1.03 ± 0.81; 0.96 ± 0.53; 0.71 ± 0.35
Mirror Movements in Amyotrophic Lateral Sclerosis: A Combined Study Using Diffusion Tensor Imaging and Transcranial Magnetic Stimulation	Wittstock, M, et al	2020	cross sectional	Diagnosis	ALS	ALS	19.0	8.0	62.6	10.5	34.8	34.8	38.5	4.7	9.4	4.2		150	8.1 ± 3.8; 7.9 ± 4.3	156.8 ± 45.1; 156.6 ± 41.2			50.9 ± 16.9; 51.6 ± 1.3
Mirror Movements in Amyotrophic Lateral Sclerosis: A Combined Study Using Diffusion Tensor Imaging and Transcranial Magnetic Stimulation	Wittstock, M, et al	2020	cross sectional	Diagnosis	Non-ALS	control	10.0	5.0	67.1	5.4								150	6.9 ± 0.7; 6.8 ± 0.8	155.6 ± 35.3; 149 ± 28.6			41.5 ± 4.6; 41.1 ± 3.5
Pathophysiological associations of transcallosal dysfunction in ALS.	van den Bos MAJ et al	2020	cohort	Diagnosis	ALS	ALS_ SECONDARY_M1; ALS_PRIMARY_M1	17.0	6.0	57.0	9.5	12.8	8.7	43	3.3	12	3.7		150		ALS_ SECONDARY_M1: 193.9 ± 23.1; ALS_PRIMARY_M1: 185.2 ± 20.2	ALS_ SECONDARY_M1: 0.8 ± 3.71; ALS_PRIMARY_M1: -1.5 ± 6.18		ALS_ SECONDARY_M1: 53.4 ± 4.95; ALS_PRIMARY_M1: 57.4 ± 11.96	ALS_ SECONDARY_M1: 5.65 ± 6.18; ALS_PRIMARY_M1: 5.91 ± 9.07
Pathophysiological associations of transcallosal dysfunction in ALS.	van den Bos MAJ et al	2020	cohort	Diagnosis	Non-ALS	healthy_control	18.0	6.0	53.0	9.8								150		213.3 ± 22.06	1.8 ± 4.24		53.6 ± 9.76	13.72 ± 5.94
Motor cortical excitability predicts cognitive phenotypes in amyotrophic lateral sclerosis	Agarwal, S. etal.	2021	Cross-sectional	Prognosis	ALS	ALS; ALS-Cog; ALS-FTD	39.0; 10.0; 12.0	15.0; 8.0; 4.0	61.6; 65.4; 65.3	11.3; 9.0; 11.6	23.3; 15.5; 23.0	21.5; 8.2; 12.2	42.7; 37.9; 39.6	3.6; 7.8; 5.4	9.6; 5.7; 8.8	4.3; 5.9; 5.6		70		ALS: 186.9 ± 39.9; ALS-Cog: 168.1 ± 38.6; ALS-FTD: 186.1 ± 45.9	ALS: -1.1 ± 7.5; ALS-Cog: -2 ± 7.6; ALS-FTD: 0.3 ± 13.5	ALS: 2.5 ± 1.9; ALS-Cog: 2.7 ± 1.9; ALS-FTD: 3.3 ± 2.1	ALS: 60.8 ± 13.9; ALS-Cog: 63.3 ± 12.7; ALS-FTD: 50.2 ± 6.9	ALS: 5.1 ± 9.2; ALS-Cog: 1.5 ± 7.8; ALS-FTD: 3.1 ± 8.6
Motor cortical excitability predicts cognitive phenotypes in amyotrophic lateral sclerosis	Agarwal, S. etal.	2021	Cross-sectional	Prognosis	Non-ALS	healthy	30.0	18.0	62.8	9.9								70		181.7 ± 52.4	-3.8 ± 9	2.1 ± 1.9	64.3 ± 12.6	11.3 ± 6
Assessing the upper motor neuron in amyotrophic lateral sclerosis using the triple stimulation technique: A multicenter prospective study	Grapperon, A.-M. et al	2021	Cross-sectional	Diagnosis	ALS	ALS	98.0	36.0	59.0	13.0	17.0	14.0	40	6	6	4		130	5.4 ± 2.7; 5.3 ± 2.7			8 ± 4
Association of Cortical Hyperexcitability and Cognitive Impairment in Patients With Amyotrophic Lateral Sclerosis.	Higashihara M	2021	cross-sectional	Diagnosis	ALS	ALS; ALS-dom	40.0	17.0	62.1	10.9	12.5	12.6	41	2.25	12	2.9		150		ALS: 175 ± 60.08; ALS-dom: 162.5 ± 49.9	ALS: -0.6 ± 5.1; ALS-dom: -1.9 ± 6.3	ALS: 32.2 ± 30.3; ALS-dom: 32.8 ± 24.6	ALS: 60.4 ± 13.9; ALS-dom: 58 ± 15.8	ALS: 4.7 ± 9.5; ALS-dom: 5.8 ± 13.3		ECAS>=105: -15.3 ± 1.7; ECAS<105: -20.6 ± 1.2
Association of Cortical Hyperexcitability and Cognitive Impairment in Patients With Amyotrophic Lateral Sclerosis.	Higashihara M	2021	cross-sectional	Diagnosis	Non-ALS	healthy; healthy-dom	42.0	19.0	40.0	15.8								150		healthy: 198 ± 24.6; healthy-dom: 194 ± 36.3	healthy: 0.9 ± 6.5; healthy-dom: 1.6 ± 5.2	healthy: 20.9 ± 14.2; healthy-dom: 20.5 ± 12.9	healthy: 56.2 ± 11.2; healthy-dom: 56 ± 12.3	healthy: 14 ± 7.1; healthy-dom: 12.2 ± 8.4
Fiber-specific white matter analysis reflects upper motor neuron impairment in amyotrophic lateral sclerosis	Ogura, A. and Kawabata, K. and Watanabe, H. and Choy, S.W. and Bagarinao, E. and Kato, T. and Imai, K. and Masuda, M. and Ohdake, R. and Hara, K. and Nakamura, R. and Atsuta, N. and Nakamura, T. and Katsuno, M. and Sobue, G.	2021	Cross-sectional	Diagnosis	ALS	ALS	48.0	18.0	64.8	9.7	26.5	27.9	41.1	3.9	9.1	4.3			7.7 ± 1.8; 15.7 ± 2.4
Bradykinesia in motoneuron diseases	Paparella, G. ,etal	2021	case series	Diagnosis	ALS	ALS	14.0	7.0	66.5	8.7	28.6		39.28	5.22	16	4.3			8.19 ± 3.08			3.28 ± 2.8
Bradykinesia in motoneuron diseases	Paparella, G. ,etal	2021	case series	Diagnosis	Non-ALS	healthy	79.0	40.0	64.4	9.7									6.06 ± 1.73			7.19 ± 2.7
Corticomotor Excitability in Two Kinds of Motor Neuron Diseases: A Study on the Patients With Amyotrophic Lateral Sclerosis and Poliomyelitis Survivors	Sirin, N.G. and Erbas, B. and Oguz-Akarsu, E. and Gula, G. and Kocasoy-Orhan, E. and Dede, H.O. and Baslo, M.B. and Idrisoglu, H.A. and Ketenci, A. and Oge, A.E.	2021	case series	Diagnosis	ALS	ALS	24.0		52.6	12.8	14.0	13.7	38.5	7.5						171.1 ± 55.9; 174.1 ± 49		4.05 ± 2.55; 4.48 ± 2.8	70.81 ± 18.26
Corticomotor Excitability in Two Kinds of Motor Neuron Diseases: A Study on the Patients With Amyotrophic Lateral Sclerosis and Poliomyelitis Survivors	Sirin, N.G. and Erbas, B. and Oguz-Akarsu, E. and Gula, G. and Kocasoy-Orhan, E. and Dede, H.O. and Baslo, M.B. and Idrisoglu, H.A. and Ketenci, A. and Oge, A.E.	2021	case series	Diagnosis	Non-ALS	PS (poliomyelitis survivors); Control	18.0; 21.0		49.9; 44.7	10.6; 12.9										PS (poliomyelitis survivors): 164.1 ± 43.3; Control: 184 ± 40.5; PS (poliomyelitis survivors): 169.5 ± 43.6; Control: 181.8 ± 29.2		PS (poliomyelitis survivors): 8.53 ± 3.39; Control: 8.35 ± 3.25; PS (poliomyelitis survivors): 8.02 ± 2.74; Control: 7.51 ± 2.83	PS (poliomyelitis survivors): 58.56 ± 12.37; Control: 57.5 ± 11.54
The ipsilateral silent period: an early diagnostic marker of callosal disconnection in ALS	SmritiAgarwal, etal	2021	Cross-sectional	Diagnosis	ALS	ALS-lefthand; ALS-righthand	31.0	11.0	63.0	12.0	12.0	7.4						140	ALS-lefthand: 7.4 ± 1.8; ALS-righthand: 7.3 ± 2				ALS-lefthand: 63 ± 17.3; ALS-righthand: 61.4 ± 20.9
The ipsilateral silent period: an early diagnostic marker of callosal disconnection in ALS	SmritiAgarwal, etal	2021	Cross-sectional	Diagnosis	Non-ALS	healthy	12.0	5.0	60.0	12.0								140					60 ± 14; 58.4 ± 12.9
Relationship between motor cortical and peripheral axonal hyperexcitability in amyotrophic lateral sclerosis	Yo-Ichi Suzuki et al	2021	cross sectional	Diagnosis	ALS	ALS	53.0	24.0	66.8	12.2	16.0	10.0	39.4	5				150		151 ± 52		2.46 ± 1.27	76 ± 12	0.94 ± 10.5
Relationship between motor cortical and peripheral axonal hyperexcitability in amyotrophic lateral sclerosis	Yo-Ichi Suzuki et al	2021	cross sectional	Diagnosis	Non-ALS	Control	50.0	25.0	63.9	10.6								150		190 ± 49		3.84 ± 1.86	62 ± 12	12.8 ± 9.6
Progressive motor neuron syndromes with single CNS lesions and CSF oligoclonal bands: never forget solitary sclerosis!	Giacopuzzi Grigoli, E. and Cinnante, C. and Doneddu, P.E. and Calcagno, N. and Lenti, S. and Ciammola, A. and Maderna, L. and Ticozzi, N. and Castellani, M. and Beretta, S. and Rovaris, M. and Silani, V. and Verde, F.	2022	Case report	Diagnosis	ALS	ALS	6.0	4.0	55.0	9.0	79.9	72.4										6.3 ± 2.2
Differentiating Neurodegenerative Disease from Compressive Cervical Myelopathy Using Motor Evoked Potentials.	Kamei N	2024	Retrospective case-control	Diagnosis	ALS	ALS_ADM; ALS_AH	7.0	3.0	58.4	15.2									ALS_ADM: 8.4 ± 2.2; ALS_AH: 18 ± 2.8			ALS_ADM: 2.9 ± 3.6; ALS_AH: 0.8 ± 1
Differentiating Neurodegenerative Disease from Compressive Cervical Myelopathy Using Motor Evoked Potentials.	Kamei N	2024	Retrospective case-control	Diagnosis	Non-ALS	demyelinating-disease_ADM; ccm-ADM; healthy-ADM; demyelinating-disease_AH; ccm_AH; healthy-AH	12.0; 52.0; 30.0	7.0; 14.0	46.3; 55.9; 21.1	12.9; 10.6; 7.1									demyelinating-disease_ADM: 10.2 ± 3.8; ccm-ADM: 11 ± 3.4; healthy-ADM: 8.1 ± 1; demyelinating-disease_AH: 17.9 ± 5; ccm_AH: 18.6 ± 4.4; healthy-AH: 13.8 ± 1.8			demyelinating-disease_ADM: 0.9 ± 0.7; ccm-ADM: 1.9 ± 2.3; healthy-ADM: 2.8 ± 1.4; demyelinating-disease_AH: 2.3 ± 3.8; ccm_AH: 1.2 ± 1.3; healthy-AH: 4 ± 1.6
MEPs and MRI Motor Band Sign as Potential Complementary Markers of Upper Motor Neuron Involvement in Amyotrophic Lateral Sclerosis	Calvi, F. and Fortuna, A. and Bello, L. and Anglani, M. and Cecchin, D. and Sabbatini, D. and Andrigo, C. and Ferullo, M. and Ruggero, S. and Falda, M. and Pegoraro, E. and Sorarù, G.	2025	Retrospective cohort	Diagnosis	ALS	ALS	79	35	63										Correlated with PUMNS upper-limb (ρ=0.40, p=0.01) and lower-limb (ρ=0.45, p=0.005)
Longitudinal assessment of cortical motor function in amyotrophic lateral sclerosis	Krishnan, D. and Talbot, D.L. and Ashhurst, J.F. and Park, S.B. and Vucic, S. and Timmins, H.C. and Kiernan, M.C.	2025	longitudinal (cohort)	Diagnosis	ALS	ALS	52	23	62.1	11.5	14		39.5											Initial assessment: 6.3 (averaged SICI 1-7 ms, baseline)
Longitudinal assessment of cortical motor function in amyotrophic lateral sclerosis	Krishnan, D. and Talbot, D.L. and Ashhurst, J.F. and Park, S.B. and Vucic, S. and Timmins, H.C. and Kiernan, M.C.	2025	longitudinal (cohort)	Diagnosis	Non-ALS	Healthy control	62		57.6	9.8														10.6 (averaged SICI 1-7 ms)
Utility of Cortical Inhibitory and Facilitatory Neuronal Circuits in Amyotrophic Lateral Sclerosis Diagnosis	Santos Silva, C. and Pavey, N. and Calma, A.D. and Kiernan, M.C. and Menon, P. and van den Bos, M. and Vucic, S.	2025	Cross-sectional	Diagnosis	ALS	ALS	95	34	64.3		11.9		41		8									1.0 ± 0.8 (averaged SICI 1-7 ms, mean ± SEM)		-19.8 ± 1.0 (averaged SICF 1-5 ms, mean ± SEM); Index of excitation 80.8 ± 15.6%
Utility of Cortical Inhibitory and Facilitatory Neuronal Circuits in Amyotrophic Lateral Sclerosis Diagnosis	Santos Silva, C. and Pavey, N. and Calma, A.D. and Kiernan, M.C. and Menon, P. and van den Bos, M. and Vucic, S.	2025	Cross-sectional	Diagnosis	Non-ALS	ALS-mimic	48	18	53.6															12.0 ± 0.8 (averaged SICI 1-7 ms, mean ± SEM)		-11.2 ± 1.0 (averaged SICF 1-5 ms, mean ± SEM); Index of excitation 48.4 ± 3.8%
